# Supplementary material for: Relationship Between Frequency of Physical Activity, Functional Mobility, and Self-Perceived Health in People with Different Levels of Pain: A Cross-Sectional Study
Source: J Funct Morphol Kinesiol. 2024 Oct 21;9(4):198. doi: 10.3390/jfmk9040198 (PMC11503292; doi:10.3390/jfmk9040198)
Supplement: Supplementary file 1 [file jfmk-09-00198-s001.zip]

Archive with 14 entries (11 files):
- Supplementary Material/
- Supplementary Material/Table S1. Descriptive Analysis.pdf
- Supplementary Material/Table S2. SPH according to PAF.pdf
- Supplementary Material/Table S3. 500m Walking Difficulties according to PAF.pdf
- Supplementary Material/Table S4. 12 Steps Difficulties according to Physical Activity Frequency.pdf
- Supplementary Material/Tables S5-S7. Regression Models.pdf
- __MACOSX/
- __MACOSX/._Supplementary Material
- __MACOSX/Supplementary Material/
- __MACOSX/Supplementary Material/._Table S1. Descriptive Analysis.docx
- __MACOSX/Supplementary Material/._Table S2. SPH according to PAF.docx
- __MACOSX/Supplementary Material/._Table S3. 500m Walking Difficulties according to PAF.docx
- __MACOSX/Supplementary Material/._Table S4. 12 Steps Difficulties according to Physical Activity Frequency.docx
- __MACOSX/Supplementary Material/._Tables S5-S7. Regression Models.docx
